# Supplementary material for: Conceptualisation, estimation, and empirical analyses of land–sea convergenomics: A case study on Bohai Economic Rim cities
Source: PLoS One. 2022 Sep 20;17(9):e0274707. doi: 10.1371/journal.pone.0274707 (PMC9488836; doi:10.1371/journal.pone.0274707)
Supplement: S1 Data — (ZIP) [file pone.0274707.s006.zip]

Archive with 2 entries (2 files):
- data.xlsx
- minimaldata.xls
