# Supplementary material for: Conceptualisation, estimation, and empirical analyses of land–sea convergenomics: A case study on Bohai Economic Rim cities
Source: PLoS One. 2022 Sep 20;17(9):e0274707. doi: 10.1371/journal.pone.0274707 (PMC9488836; doi:10.1371/journal.pone.0274707)
Supplement: S1 Data — (ZIP) [file pone.0274707.s006.zip › data.xlsx]

## Sheet: Sheet1
	2010	2011	2012	2013	2014	2015	2016	2017	2018	2019	2020
Dalian	0.237592	0.288711	0.328089	0.398261	0.447323	0.458046	0.405514	0.35588	0.380364	0.416647	0.34255
Yingkou	0.0292924	0.0395178	0.0413775	0.0516771	0.057787	0.064799	0.062424	0.0578918	0.0641765	0.0631657	0.0573036
Panjin	0.0210596	0.0241782	0.0264805	0.0314913	0.037227	0.0429565	0.0418718	0.0412258	0.0367731	0.0414073	0.042137
Jinzhou	0.0253967	0.0305945	0.0371738	0.0402129	0.0446376	0.04925	0.0458499	0.0430386	0.0495715	0.048035	0.046505
Huludao	0.016585	0.0194683	0.0212929	0.0271296	0.0297976	0.0292909	0.0306299	0.0305145	0.0343371	0.0376366	0.0363778
Dandong	0.0228627	0.0280893	0.0329603	0.0342173	0.0402069	0.0423261	0.0423049	0.0364107	0.0452985	0.0413028	0.0376605
Qinhuangdao	0.0394661	0.0444715	0.0497595	0.0523032	0.055426	0.0618451	0.0621182	0.0609708	0.0632449	0.0658052	0.0625422
Tangshan	0.0813048	0.109278	0.13179	0.156264	0.193998	0.202807	0.215809	0.241896	0.262764	0.291877	0.339549
Cangzhou	0.0392529	0.0505928	0.0608387	0.0670139	0.0853677	0.0893419	0.0871382	0.112962	0.125625	0.14399	0.155708
Tianjin	0.274873	0.336782	0.410963	0.531163	0.65757	0.750995	0.841856	0.873775	0.883418	0.872857	0.833077
Binzhou	0.0327289	0.0364623	0.0459115	0.049299	0.0583722	0.0545524	0.0576925	0.0644875	0.0711409	0.0744048	0.0674042
Dongying	0.0378197	0.0449107	0.0495963	0.0573067	0.0708136	0.0791295	0.0825646	0.0824509	0.094696	0.100451	0.0909746
Weifang	0.0580794	0.0722545	0.0846207	0.105038	0.125395	0.138208	0.132968	0.154974	0.172828	0.186328	0.177834
Yantai	0.127949	0.159871	0.178279	0.202675	0.225917	0.253252	0.26936	0.312702	0.35321	0.391583	0.372026
Weihai	0.0691633	0.0815732	0.0868184	0.100212	0.113979	0.117392	0.126765	0.149987	0.156499	0.158867	0.147789
Qingdao	0.193857	0.224478	0.268041	0.277506	0.35249	0.404267	0.412651	0.463787	0.519344	0.588372	0.657992
Rizhao	0.0255084	0.0327271	0.0374249	0.0409673	0.0546253	0.05748	0.0628287	0.0745238	0.0828318	0.0900872	0.0900824
			Integration capacity values of cities in the Bohai Rim (2009–2019).
