# Supplementary material for: Conceptualisation, estimation, and empirical analyses of land–sea convergenomics: A case study on Bohai Economic Rim cities
Source: PLoS One. 2022 Sep 20;17(9):e0274707. doi: 10.1371/journal.pone.0274707 (PMC9488836; doi:10.1371/journal.pone.0274707)
Supplement: S1 Data — (ZIP) [file pone.0274707.s006.zip › minimaldata.xls]

## Sheet: Sheet1
Dalian	Marine production value (100 million yuan)	Proportion of total marine production in GDP	Land area GDP (100 million yuan)	Proportion of land area to GDP	Location entropy of marine industry	Location entropy of land industry		Resource abundance	Sea land environmental pressure (negative direction)	Marine and terrestrial environmental bearing	开发水平 Development level	Development capacity (energy consumption per 10000 yuan GDP)	Development power (GDP growth rate)		Port cargo throughput (10000 tons)	公路货运量 Road freight volume	Traffic network accessibility / per capita Road area (M2)	Linkage effect value of marine and land primary industries	Linkage effect value of marine and land secondary industries	Linkage effect value of marine and land three industries		Urbanization rate	Urban registered unemployed persons, 10000 (negative)	Investment amount of marine fixed assets	Land fixed assets investment	Cultural index / quality of life
2010	1300	0.298884	3049.51	0.701116	1.02039	0.816351		0.0141227	19.4165	4266.44	338.938	0.397746	0.127342		27207	16538	13.53	58.9901	0.645067	0.55993		0.611833	6.7	930.634	2183.06	60284.6
2011	1514.99	0.293707	3643.17	0.706293	1.02326	0.792354		0.0154258	19.4654	4253.51	407.58	0.316586	0.185917		31399	19045	13.59	-6.35385	0.268112	0.348406		0.619884	7.2	1188.89	2859	63646.5
2012	1649	0.268103	4501.63	0.731897	1.03083	0.784246		0.0148747	89.0534	4256.79	473.138	0.260786	0.192407		33691	21795	13.7	2.24614	0.111021	0.127869		0.624809	8	1227.93	3352.13	71178.9
2013	2339	0.334008	4663.83	0.665992	0.996395	0.792647		0.0153453	26.5836	4315.17	520.003	0.238903	0.138556		37426.2	25093	13.7	2.40813	5.12797	3.84034		0.628494	8.5	1888.51	3765.58	79644.4
2014	2652	0.346631	4998.79	0.653369	0.98571	0.795112		0.0161958	22.7592	4290.91	532.707	0.220892	0.0925282		40746.2	26276	14.48	2.19507	1.05131	0.810326		0.644234	9.5	2256.95	4254.15	82935.6
2015	2773	0.362219	4882.58	0.63778	0.988428	0.763584		0.0159213	23.4034	4120.98	485.417	0.211872	0.000625582		42336.8	28800	14.49	-0.405501	0.256419	1.37953		0.652532	9.1	2465.86	4341.77	88119.7
2016	2661.5	0.344235	5070.14	0.655765	0.992868	0.750465		0.0157818	22.5011	4273.15	415.112	0.206295	0.00993574		41481.9	26283	14.93	-1.62821	1.71291	0.236402		0.664757	9.6	1569.46	2989.82	91242.6
2017	2709	0.397786	4101.2	0.602214	0.993446	0.754936		0.0146179	52.6737	4402.41	426.473	0.250653	-0.119178		43660	27251	15.258	-2.49158	0.0141884	-0.0819385		0.673774	10	571.362	864.994	102706
2018	2731.47	0.39078	4258.33	0.60922	0.98326	0.755222		0.0138742	22.037	4381.33	391.417	0.232339	0.0263722		45517.4	28603	13.44	0.608657	-1.46186	0.41598		0.7839	6.1	645.868	1006.9	117133
2019	2775.47	0.361932	4893.01	0.638068	0.981423	0.747068		0.01426	22.5854	4284.2	485.604	0.224928	0.0970961		46784.5	29753	15.27	2.80647	0.301376	-0.0911827		0.787	6.7	658.397	1160.72	125739
2020	2940	0.419898	4061.7	0.580102	0.965235	0.772236		0.0146843	64.2907	4339.74	485.575	0.403198	-0.086951		36641.4	18323	13.89	-0.316034	-0.0868806	-0.350139		0.787	6.4	612.602	846.329	134387
Yingkou
2010	260.9	0.323312	546.06	0.676688	0.980133	0.847883		0.00248664	221.133	1185.61	37.7056	1.3049	0.195975		17603	8242	7.99	0.952931	-5.59612	4.35938		0.468936	2.2	246.545	516.014	15117.1
2011	394.07	0.393107	608.38	0.606893	0.934724	0.861574		0.00219828	181.92	1274.86	43.4141	1.07836	0.242255		22579	10750	7.89	0.81924	3.01007	1.6731		0.473461	1.6	386.37	596.493	17529.5
2012	478.8	0.390969	745.854	0.609032	0.925811	0.862975		0.00206758	29.3087	1002.45	48.6641	0.930875	0.221661		26085	11901	7.88	0.658901	0.610102	0.618439		0.482378	1.7	356.092	554.703	19439
2013	482.887	0.34962	898.293	0.650381	0.951988	0.859851		0.00216497	24.9546	1174.06	49.6379	0.747911	0.127813		30107.3	13341	7.99	1.14326	-0.146337	0.120315		0.488303	1.2	388.109	721.981	22893.5
2014	504.55	0.333452	1008.56	0.666548	0.95732	0.854987		0.00209251	25.6994	1211.71	56.7075	0.756059	0.0955191		32013.1	15278	7.84	1.21484	0.0862658	0.256162		0.493763	1.3	430.55	860.64	24454.8
2015	555	0.358972	991.081	0.641028	0.949839	0.862777		0.00204355	27.5507	1250.36	43.6606	0.839542	0.0217903		33073.3	16489	7.78	-3.53159	-0.415219	1.87456		0.669953	1.6	416.86	744.399	26071.1
2016	661.98	0.437311	851.77	0.562689	0.926352	0.884189		0.00202273	27.9589	1258.79	44.4599	0.893146	-0.0209116		33849	14982	7.76	-1.91065	-0.488203	-1.40498		0.674119	1.7	396.298	509.917	27150.8
2017	726.635	0.628468	429.613	0.371558	0.921229	0.963756		0.0020609	29.698	1287.42	39.5941	1.18746	-0.23617		35217	15432	8.1286	-1.0319	0.0206538	-0.390433		0.67268	1.8	257.792	152.41	29223.1
2018	676.16	0.5322	594.34	0.4678	0.945424	0.850444		0.00231115	164.73	1274.27	39.6868	1.07595	0.098813		36267	16050	17.59	-0.2746	-0.226104	-0.413369		0.6434	1.9	244.784	215.164	31438.6
2019	756.857	0.562	589.864	0.438	0.912074	0.904852		0.00219351	186.23	1167	37.7423	1.16208	0.0599928		37001	16371	18.71	-0.541263	-3.9773	-5.51403		0.6479	2	246.62	192.206	33791.9
2020	786.029	0.5918	542.171	0.4082	0.921014	0.915832		0.00238485	200.973	1300.81	42.7722	1.24055	-0.0137525		23817	16005	18.69	-16.1856	-1.20911	-0.0948258		0.648	2.5	259.698	179.129	36376.7
Panjin
2010	213.45	0.315349	463.42	0.684651	0.985835	0.847898		0.00196743	70.7107	1105.51	39.919	0.876091	-0.00771114		243.03	5555	14.83	0.419494	-0.166728	0.746989		0.640923	1.8	158.945	345.085	12031.8
2011	263.64	0.28461	662.68	0.71539	0.9247	0.782364		0.00176598	91.9783	1137.13	39.9705	0.803178	0.368535		330.6	6916	16.13	0.277318	0.271788	0.15082		0.649657	1.9	197.091	495.404	11874.6
2012	275	0.245553	844.92	0.754447	0.928442	0.76021		0.00160671	78.3262	1177.32	41.4001	0.705407	0.208999		613.8	8769	16.46	0.520529	0.052528	-0.0083514		0.668445	1.8	195.06	599.309	12963.4
2013	430	0.345393	814.956	0.654606	0.855405	0.794382		0.00164874	12.5774	1234.56	45.7808	0.673116	0.111647		2031	10544	14.45	0.388506	-3.45372	-5.24811		0.697981	1.7	339.252	642.968	14651.8
2014	500.3	0.370302	850.76	0.629698	0.835473	0.80657		0.00164789	11.682	1238.14	47.8257	0.640978	0.0852268		2998	12551	14.4	0.149208	2.8708	1.48057		0.763256	1.7	427.4	726.793	15650.8
2015	560.8	0.429989	743.419	0.570011	0.888638	0.912832		0.00165959	12.9039	1238.76	49.503	0.679334	-0.0346697		3128	13800	14.65	-0.923853	0.0683943	1.41081		0.837461	1.9	503.905	667.997	16803.1
2016	598.658	0.476434	657.882	0.523566	0.887004	0.960112		0.00165368	13.9857	1244.64	47.0758	0.677257	-0.0365577		3444	12552	14.76	-0.100643	-0.144248	-1.94845		0.818764	1.7	468.363	514.697	18338
2017	660.584	0.652429	351.95	0.347594	0.88392	1.06418		0.00160532	12.3171	1227.87	45.8933	0.894784	-0.194188		2994	12928	15.875	-0.907765	0.0147293	-0.758433		0.844081	1.9	392.384	209.05	20218.2
2018	636.121	0.5851	451.079	0.4149	0.902304	0.937824		0.00139026	67.2028	1195.92	41.0748	0.872884	0.0737413		3448.33	13427	15.7	-0.120908	-0.17058	-0.307395		0.7253	1.7	353.327	250.547	19447.5
2019	700	0.575384	516.578	0.424616	0.900456	0.924597		0.00126015	77.1492	1146.81	41.949	0.832252	0.119001		4091	13676	25.16	1.811	1.00589	0.771347		0.7318	1.7	276.097	203.751	22705.7
2020	750	0.585526	530.9	0.414474	0.893854	0.912963		0.00125176	76.4137	1187.75	43.5201	0.841362	0.0528711		4757	13861	24.49	-239.548	1.96571	0.114927		0.732	1.7	266.353	188.542	25968.1
Jinzhou
2010	213.68	0.293799	513.62	0.706201	0.979009	1.05289		0.00424614	148.189	1021	75.9731	0.702599	0.155912		5259	6998	9.72	0.598331	32.5244	-0.729226		0.400064	1.7	95.2199	228.879	18547.9
2011	225	0.24654	687.63	0.75346	0.977268	1.03045		0.00389148	115.776	1056.4	79.5921	0.463496	0.254819		6007.9	10368	10.2	0.0630079	0.0611778	0.0713131		0.404152	1.8	135.884	415.28	20434.9
2012	249.63	0.223497	867.297	0.776503	0.946051	1.01804		0.0036962	18.2948	1143.64	86.2165	0.335743	0.223855		7712	13300	10.45	-0.0625412	0.196289	0.115493		0.405449	1.3	149.287	518.674	22782.5
2013	256.232	0.206188	986.478	0.793812	0.95387	1.01338		0.00351626	16.8354	1174.5	96.9088	0.297736	0.112615		7354.8	15495	10.77	0.12512	0.0305482	0.0657094		0.403184	1.1	170.497	656.402	24345.3
2014	241	0.179191	1103.93	0.820809	0.975761	1.00804		0.00355998	15.8748	1244.01	106.532	0.251314	0.0822559		8533	15904	11.01	0.114253	-0.251482	-0.0539109		0.404054	1.4	170.616	781.525	26731.8
2015	490	0.359238	873.999	0.640762	0.895147	1.04594		0.00349989	15.9123	1205.02	107.919	0.235337	0.0141784		10002	17398	11.9	-0.906418	-0.854997	-1.72801		0.403865	2.2	348.806	622.156	30950.8
2016	411.21	0.309802	916.12	0.690198	0.928108	1.048		0.00364925	17.5014	1260.54	106.088	0.232798	-0.0268835		9192	15836	11.52	0.00821624	9.74649	-0.53903		0.416391	2.8	242.311	539.836	28481
2017	447.993	0.433765	584.821	0.56624	0.917824	1.06347		0.00368046	14.0982	1296.66	110.854	0.239152	-0.221886		8949.9	16311	11.61	0.103027	-0.00576999	-0.33005		0.419259	2.6	164.733	215.044	30487.2
2018	484.778	0.44991	592.722	0.55009	0.92947	1.04137		0.00384195	15.7359	1253.46	93.5588	0.258005	0.0432664		10511	16653	11.45	-0.170177	-0.0502622	1.47661		0.5409	2.6	160.956	196.796	32535.8
2019	521.561	0.437401	670.848	0.562599	0.854583	1.03855		0.00301512	17.2017	1274.6	78.4945	0.249495	0.106644		10960.4	16747	11.84	-0.664703	4.74174	0.520193		0.5473	2.7	148.098	190.489	34064.3
2020	490	0.456664	583	0.543336	0.899128	0.98468		0.00325696	16.0424	1273.09	93.5729	0.264678	-0.100141		11340.4	14937	11.58	3.61977	0.713737	-1.01659		0.547	2.8	162.661	193.533	35597.4
Huludao
2010	265.26	0.595314	180.32	0.404686	0.934241	1.05851		0.0025716	17.3494	1313.78	24.5016	1.24332	0.0748263		1051	7407	3.91	-0.0956893	-0.596583	-1.48393		0.312079	2.2	151.244	102.813	12417.2
2011	303.32	0.57074	228.13	0.42926	0.922355	1.05328		0.0023791	20.0549	1361.33	29.9497	1.2607	0.192715		2129.2	7856	4.5	0.291277	1.05856	0.601531		0.316182	2	228.829	172.104	13963.7
2012	306.688	0.471783	343.376	0.528219	0.925076	1.02506		0.00229108	25.7701	1390.68	35.3113	1.15219	0.223189		2736.5	8673	5.08	0.107686	0.0648942	-0.0433911		0.316388	1.7	216.198	242.06	16680
2013	430	0.597778	289.332	0.402224	0.891305	1.0696		0.00309283	24.574	1629.05	39.8915	0.977295	0.106557		2251.6	9879	4.66	0.427783	-1.75406	-2.28213		0.317857	1.6	337.331	226.978	18301.3
2014	520	0.670873	255.11	0.329127	0.875468	1.08572		0.0030026	24.3255	1700.56	47.5094	0.798596	0.0775406		2044.7	11071	5.66	0.454332	-1.75622	-3.71657		0.317256	1.5	437.386	214.58	14504.8
2015	565	0.783037	156.551	0.216964	0.884519	1.05448		0.00297611	25.8322	1710	47.2076	0.825999	-0.0690992		1842.2	12048	5.86	-0.356058	-0.169055	-0.914841		0.315996	1.5	426.67	118.222	14626.9
2016	602.497	0.836604	117.673	0.163396	0.878399	1.0259		0.00295841	21.8266	1788.65	41.0467	0.823417	-0.00191324		1847.3	15883	6.17	0.216457	-2.29542	-16.844		0.332381	2.1	159.328	31.1182	15605.8
2017	540	0.834106	107.352	0.165832	0.909949	1.00833		0.00308657	20.203	1903.91	42.3726	0.946935	-0.101113		2453	11298	5.81	1.84301	1.33812	5.59493		0.334759	2.8	148.494	29.5228	24328.2
2018	568.475	0.791858	149.425	0.208142	0.913797	0.94621		0.00302667	22.095	1847.51	34.4085	0.912383	0.10898		2593.9	11746	6.26	2.13602	-1.34983	-0.949476		0.4808	2.8	176.612	46.423	25627.7
2019	618.83	0.761371	193.954	0.238629	0.880659	0.999604		0.00304498	22.1585	1844.49	41.7944	0.766501	0.132169		3273.55	12212	6.91	-0.395684	3.41547	0.856111		0.4938	3	187.051	58.6256	27332.6
2020	600	0.743402	207.1	0.256598	0.89179	0.932905		0.00322276	22.2962	1739.02	26.5197	0.768182	-0.00699337		3898.7	12665	8.21	0.117283	3.981	1.02635		0.494	3.2	201.016	69.384	28777
Dandong
2010	238.14	0.391987	369.38	0.608013	1.04201	0.960778		0.00349366	16.9706	920.969	57.6845	0.372004	0.162896		4350	5049	9.41	1.20152	-3.80481	-2.52404		0.420033	2.4	192.866	299.156	16365.5
2011	325	0.445883	403.89	0.554117	1.01518	0.95199		0.00282667	18.8733	1295.06	59.6584	1.1936	0.199779		5519	5466	12.14	2.2881	1.93916	7.78125		0.425849	2.2	300.471	373.406	16341.3
2012	390	0.438858	498.668	0.561141	0.999972	0.961699		0.00305176	24.9159	991.585	72.6573	0.283571	0.219207		7636	6497	12.99	0.384525	0.775851	0.686087		0.430112	2.3	310.822	397.428	27062.1
2013	342.728	0.33754	672.645	0.662461	1.00567	0.977211		0.00289266	24.8598	1003.79	76.0582	0.251139	0.142579		9656	7466	13.37	-0.241068	-0.351134	-0.191375		0.434927	2.3	295.432	579.819	20958.1
2014	380.766	0.343869	726.534	0.656131	1.00094	0.975989		0.00291978	25.3261	1247.12	91.9982	0.23029	0.0905349		12065	6652	13.4	0.730088	0.76634	0.653247		0.4399	1.5	354.022	675.503	19909
2015	560	0.547287	463.229	0.452713	0.945125	1.04849		0.00284778	25.3004	1242.16	73.9502	0.249211	-0.0759246		13775	7296	13.45	-0.0837264	-0.513657	-1.07518		0.444676	1.6	499.452	413.144	24147.6
2016	545.614	0.553979	439.286	0.446021	0.967269	1.06131		0.0029384	24.7992	1215.08	64.3015	0.21322	-0.0374586		15000	7740	15.3318	0.875741	0.869643	19.3031		0.448551	2.1	323.222	260.233	25799.9
2017	595.173	0.792296	156.062	0.207741	0.944205	0.87416		0.00299757	28.0366	1171.55	59.7991	0.272884	-0.237247		16000	6829	16.1864	-0.0347753	0.183969	-0.69511		0.450609	2.1	222.004	58.2096	26999.3
2018	600	0.762389	187	0.237611	0.94466	0.979335		0.00318417	33.2531	1142.33	73.2928	0.29352	0.047608		14220.7	7100	15.5	-0.572798	-0.398422	0.498073		0.6599	2	183.397	57.1587	28495.3
2019	620	0.759117	196.739	0.240883	0.929668	0.907967		0.00320009	34.2914	1230.26	63.5687	0.287485	0.0377877		10066.3	7244	14.29	-0.366113	-1.72434	1.75226		0.6599	2.3	158.049	50.1523	30811.8
2020	590	0.768229	178	0.231771	0.924143	1.04468		0.00319083	107.523	1196.07	37.8338	0.306901	-0.059675		5669	7462	14.67	0.141963	-0.771003	-1.00199		0.663	2.2	175.621	52.9841	31943.5
Qinhuangdao
2010	357.365	0.444184	447.175	0.555815	0.790084	1.04055		0.00265093	27.2938	1422.84	59.3335	1.231	-0.00545151		24600	3608	17.23	-0.428423	-0.685295	-1.02274		0.4724	1.56	187.02	234.02	17558.1
2011	392.521	0.421839	537.979	0.578161	0.819005	1.04791		0.00273569	32.5682	1382.75	67.5561	1.175	0.156562		25900	4154	20.28	0.254388	0.543263	0.29889		0.455	1.89	213.343	292.402	18401.3
2012	390	0.364458	680.08	0.635541	0.830292	1.03093		0.00246563	36.8766	1377.47	71.1011	0.971	0.150005		28800	4534	21.11	0.134014	-0.108334	0.0303127		0.4845	2.02	224.023	390.65	21317.4
2013	446.218	0.391637	693.152	0.608364	0.867578	1.03289		0.00271142	37.0325	1291.02	91.7753	1	0.0647522		27100	4928	21.46	2.9702	3.40985	7.1134		0.4907	2.22	289.538	449.765	24896.4
2014	479.613	0.410362	689.137	0.589636	0.871061	1.04464		0.00269227	35.0039	1341.31	100.598	0.964	0.0257862		27300	5225	21.59	0.173303	-0.833582	-10.9889		0.5081	2.3	322.684	463.654	25361.4
2015	514.762	0.428961	685.258	0.571038	0.855082	1.0459		0.002924	34.1969	1550.16	105.606	0.803	0.0267551		27403	4773	21.83	-0.278001	-1.35578	8.31069		0.5202	2.32	346.894	461.791	27283.9
2016	543.166	0.434379	707.274	0.56562	0.875761	1.03061		0.00272711	27.0821	1442.27	103.327	0.7626	0.042016		25309	5276	15.21	-1.71568	-39.6182	0.979729		0.5407	2.51	387.66	504.786	47272.6
2017	575.8	0.426723	773.55	0.573276	0.914125	1.02263		0.00261613	30.8736	1482.82	129.377	0.786	0.0791002		18684	6300	21.59	3.8499	-0.058098	0.520926		0.5613	2.22	380.849	511.646	34304.3
2018	596.79	0.39777	903.55	0.60223	0.906222	0.993394		0.00256096	30.831	1487.12	112.172	0.748	0.111898		24523	6684	15.43	-0.234207	-0.0787207	0.277545		0.5788	2.35	354.213	536.284	36621.4
2019	606.709	0.370949	1028.85	0.629051	0.905455	0.976951		0.00258582	27.7933	1455.34	120.139	0.6191	0.0901262		23100	6934	17.74	0.318144	-0.186387	0.173895		0.5942	2.37	349.853	593.278	39965.9
2020	599.475	0.371878	1012.55	0.628122	0.852427	0.992336		0.00230541	26.7058	1378.58	106.183	0.5544	-0.0143926		21900	6944	17.83	-0.860342	-0.577146	0.461154		0.6072	2	372.047	628.407	42692.9
Tangshan
2010	455.613	0.119498	3357.11	0.880502	0.933587	0.901521		0.00569546	95.4411	1689.22	80.3302	2.464	0.0706309		17559	22008	8.88	-0.0095947	0.434407	0.182325		0.5342	5.92	260.817	1921.79	28137.7
2011	504.3	0.11284	3964.86	0.88716	0.931501	0.899457		0.00552031	103.262	1733.93	89.1475	2.37	0.172171		24608	26416	14	0.0956437	0.0796396	0.0763038		0.53	5.79	300.806	2364.97	31673.1
2012	500	0.0918704	4942.45	0.90813	0.967652	0.874967		0.00535179	99.6745	1675.08	110.125	1.915	0.217779		31263	33005	14.5	0.285541	-0.0147638	-0.0349979		0.5214	5.95	233.816	2311.25	36289.1
2013	584.012	0.0996329	5277.63	0.900367	0.965246	0.881574		0.00526536	100.12	1701.1	136.735	1.78	0.0770223		36504	37625	15	0.273551	0.280296	0.212351		0.4907	5.95	305.508	2760.83	40271.8
2014	500.504	0.0817655	5620.71	0.918234	1.0193	0.879843		0.0052687	101.104	1696.38	164.761	1.701	0.0442828		44620	43043	15.45	0.689101	-0.369002	-0.170134		0.5497	6.1	297.104	3336.5	43110.2
2015	417.5	0.067065	5807.8	0.932935	1.06816	0.8796		0.00526481	99.94	1717.96	158.38	1.295	0.0170048		50075	33479	15.67	-3.16371	-0.969113	-0.190063		0.5621	6.69	282.557	3930.62	44969.9
2016	533.577	0.0874278	5569.48	0.912572	1.02623	0.903131		0.00528468	99.8699	1726.24	161.848	1.2048	-0.019636		49000	36358	15.67	-0.322262	-0.233417	1.07185		0.5831	7.01	403.88	4215.7	47029.6
2017	548.62	0.0863306	5806.25	0.913669	1.0419	0.902192		0.00530984	103.6	1723.75	177.066	1.253	0.0412596		52000	38965	15.74	0.660163	-0.014119	0.0624925		0.6041	6.94	434.789	4601.53	52245.4
2018	563.663	0.086317	5966.49	0.913683	1.03453	0.860303		0.0048983	104.666	1749.57	147.836	1.2572	0.027582		57000	41340	16.88	0.0309318	0.0337024	0.094252		0.6164	4.42	463.374	4904.91	58096.1
2019	578.706	0.0918581	5721.29	0.908142	1.04431	0.882201		0.00490705	105.726	1722.34	157.912	1.5229	-0.0352442		63700	44150	18.02	0.356831	0.0368178	0.437324		0.6314	3.6	526.653	5206.68	64510.7
2020	593.749	0.0861755	6296.25	0.913825	1.04817	0.881262		0.00508916	106.771	1731.27	210.604	1.7089	0.0936508		66000	44204	19.11	0.171626	0.00451166	0.0325283		0.6432	3	543.974	5768.42	82392.2
Cangzhou
2010	49.5613	0.0275153	1751.67	0.972485	1.08941	0.96587		0.00462791	13.784	1092.77	44.5121	0.989	0.04957		7642	12993	16.57	0.169503	-6.59253	0.0432935		0.4201	1.38	30.3442	1072.47	16514.4
2011	54.43	0.0247059	2148.69	0.975294	1.08478	0.951107		0.00466762	16.5529	1137.77	52.8029	0.933	0.22312		8670	18568	16.38	0.168101	-0.00529186	0.0078911		0.4201	1.89	35.7763	1412.31	18588
2012	59.2987	0.0229378	2525.9	0.977062	1.0802	0.943744		0.00457488	19.7484	1155.08	68.2146	1.273	0.173427		11405	24487	17.32	0.0884138	0.0026721	0.00751336		0.4302	2.31	36.6489	1561.11	21396.3
2013	117.91	0.0419246	2694.51	0.958075	1.04773	0.94713		0.00428698	29.4958	1031.43	76.2158	1.5482	0.0878926		12500	29164	17.54	-0.00901819	0.455128	0.33962		0.4403	2.37	81.7578	1868.36	25420.6
2014	139.069	0.0461566	2873.92	0.953843	1.03536	0.936296		0.00456969	28.7402	1122.32	76.4785	1.155	0.0713158		17100	33672	17.63	-0.223762	0.116483	0.0927056		0.4518	2.44	108.822	2248.85	27943.3
2015	240	0.0765946	2893.38	0.923405	0.956638	0.938511		0.00461039	28.2843	1169.23	95.6136	0.829	0.039957		17800	27478	17.78	0.765662	-9.37003	1.67971		0.4621	2.36	213.59	2574.99	30388.8
2016	264	0.079503	3056.63	0.920497	0.980257	0.934836		0.0045665	22	1183.2	81.0817	0.7763	0.0597597		16657.6	19942	17.61	-1.4035	0.0787819	0.111273		0.4856	2.46	252.013	2917.84	33570.7
2017	290.4	0.0819256	3254.28	0.918074	0.982627	0.919079		0.00471162	206.167	1082.78	230.603	0.781	0.0674721		24474.5	21728	18.487	-0.248293	0.0924652	0.121704		0.5056	2.32	289.258	3241.48	40621.6
2018	299.177	0.0821148	3344.22	0.917885	1.00248	0.889144		0.00436897	192.087	1173.47	216.935	0.743	0.0278502		27000	24100	19.18	-0.116245	-0.307158	0.0920932		0.5231	2.32	308.674	3450.38	45899.9
2019	330.036	0.0897715	3346.36	0.910228	0.984967	0.894943		0.00419295	24.2083	1166.83	232.838	0.4112	0.00905747		28800	25907	20.26	0.165204	0.013481	0.171927		0.5364	2.21	355.341	3602.94	54450.4
2020	360.895	0.100584	3227.11	0.899416	0.954344	0.905483		0.00421157	24.4949	1158.08	247.176	0.6273	-0.0240453		28761	26000	19.84	-0.167921	-0.0630239	1.1878		0.5491	2	422.028	3773.75	73596.7
Tianjin
2010	2164.16	0.287716	5336.64	0.711477	0.777144	0.756208		0.00471992	216.786	1400.33	904.232	0.75	0.180414		35593	19800	10.41	0.789809	0.0419246	0.441997		0.7801	15	1440.4	3561.88	110826
2011	3059.87	0.331712	6048.96	0.664077	0.761428	0.762765		0.00465669	361.026	1434.17	1039.85	0.66	0.214381		41325	20855	11.35	0.173443	1.75853	0.991877		0.7955	16.1	2159.92	4324.08	83850.8
2012	3572.74	0.315968	7618.25	0.680748	0.762835	0.752291		0.00506441	268.779	1456.14	1069.2	0.63	0.228587		45338	23426	12.85	6.62698	0.305225	0.338855		0.805	20.11	2373.13	5112.88	88502.4
2013	3945.53	0.306	8939.65	0.693793	0.761739	0.749726		0.00474875	331.451	1462.85	1428.3	0.6	0.151389		47697	28228	14.29	0.324468	0.229998	0.330968		0.8155	20.4	2714.62	6154.86	97661.3
2014	4578.11	0.317	9792.05	0.681415	0.763662	0.748658		0.00476737	219.363	1463.09	1803.48	0.57	0.115247		50063	31985	15.14	2.14898	0.860064	0.652422		0.8201	21.69	3208.42	6896.75	92946.2
2015	5027	0.319643	10695.5	0.680267	0.763432	0.74763		0.00487295	225.02	1489.42	1869.65	0.54	0.0941054		54002	31130	15.78	0.920705	0.453617	0.517712		0.8228	22.52	3725.15	7927.89	101550
2016	5506	0.327001	11032.2	0.667074	0.75854	0.747323		0.00509577	215.36	1491.59	2037.77	0.5	0.0518824		54051	33724	13.65	0.104396	-0.772166	0.650739		0.8264	25.08	4272.33	8715.44	112555
2017	6208	0.347099	11677.4	0.652901	0.753728	0.742731		0.00547123	38.5876	1478.35	2168.3	0.46	0.0814599		55056	32841	14.466	15.1142	1.21115	1.04358		0.8293	25.77	3903.67	7342.88	123930
2018	6904.15	0.371283	11691.2	0.628717	0.735718	0.732704		0.00605761	38.6652	1453.8	2110.89	0.42	0.0396966		50056	34720	17.41	-1.84716	-0.105701	1.37469		0.761	26	4191.38	7097.53	131411
2019	7581.36	0.403057	11228.3	0.596943	0.727519	0.718549		0.00610959	230.879	1458.68	2025.33	0.420944	0.0115222		50774	34711	11.67	0.105263	-1.08743	-2.20645		0.8	25.81	4295.27	6361.46	157937
2020	8000	0.567204	6104.28	0.432796	0.699825	0.728679		0.00560412	42.1307	1456.53	2064.68	0.585729	-0.250157		40922	36710	12.98	-0.322877	0.0851614	-0.233229		0.8	26.09	6884.73	5253.29	171777
Binzhou
2010	178	0.131366	1176.99	0.868634	1.00983	0.903205		0.00424914	26.5104	1642.63	36.1937	1.26	0.0955346		110	14370	16.57	0.213099	-0.323959	0.121509		0.284502	1.5	95.0317	628.378	17794.9
2011	240	0.154687	1311.52	0.845313	0.981001	0.917433		0.00412997	23.5847	1773.31	49.2455	1.2	0.145042		343	11179	18.22	0.19539	0.673527	0.367847		0.321108	1.5	137.072	749.049	19320
2012	280	0.154051	1537.58	0.845949	0.98424	0.9187		0.00448997	27.1219	1820.72	82.1756	1.05	0.171483		749	12709	20.03	0.293792	0.157072	0.178		0.370853	1.4	155.698	854.992	22857.6
2013	320	0.160988	1667.73	0.839012	0.98729	0.916717		0.0040658	26.8608	1790.55	89.4869	1	0.0936135		983	13619	20.94	0.869556	0.285957	0.274193		0.378758	1.3	203.284	1059.45	24702.1
2014	370	0.171636	1785.73	0.828364	0.991694	0.917653		0.00420258	28.1993	1796.52	73.8484	0.9579	0.0845185		1112	14160	23.07	1.18211	0.499181	0.332484		0.511968	1.2	260.402	1256.78	27824.2
2015	430	0.188869	1846.71	0.811131	0.98127	0.91885		0.00429172	42.2007	1828.55	75.1041	0.928684	0.0561202		1423	11202	17.24	0.926488	1.56327	0.710597		0.524742	1.2	330.313	1418.59	27734
2016	480	0.203793	1875.33	0.796207	0.974695	0.922757		0.00430451	50.2961	1801.57	84.2855	1.36526	0.0345323		1652	11950	18.12	0.954675	-1.34191	0.69118		0.54623	1.2	405.589	1584.61	26983.9
2017	550	0.222663	1920.1	0.777337	0.965644	0.931298		0.00424306	68.7641	1677.99	86.1439	1.30901	0.0487278		2130	12184	21.295	0.403267	-0.758255	0.655745		0.568311	1.2	480.195	1676.4	36359.9
2018	630	0.242201	1971.14	0.757799	1.0069	0.895776		0.00473558	293.819	1770.62	96.4532	1.14604	0.0530505		2739.47	13387	24.5	-0.889905	0.227526	1.69735		0.5863	1.2	529.913	1657.99	35146.8
2019	696	0.263584	1944.52	0.736416	0.992521	0.902339		0.0048212	71.4143	1703.56	100.36	1.08977	0.0151395		3140	14330	25.7	0.435305	-0.362029	1.5625		0.5764	1.5	479.811	1340.52	39853.3
2020	770	0.313276	1687.9	0.686724	0.970571	0.919602		0.00485821	316.228	1669.36	106.602	0.988964	-0.0691606		3882	11839	25.9	2.22868	-0.157304	-0.582802		0.5823	1.3	436.253	956.301	46122.7
Dongying
2010	290	0.140847	1768.97	0.859153	0.855569	0.637877		0.00395933	14.1043	2207.82	137.155	0.78	0.00309361		171	5898	21.84	0.788798	-0.312793	0.411528		0.393101	1	154.311	941.279	15591.8
2011	310	0.131359	2049.94	0.868641	0.880579	0.656214		0.00387375	15.5068	2352.71	149.408	0.74	0.146175		462	6271	22.29	0.508656	0.0389956	0.0948345		0.397074	1	177.201	1171.78	17469.5
2012	329	0.122929	2347.35	0.877071	0.901756	0.667213		0.00402672	17.737	2385.56	136.507	0.76	0.134075		612	6629	22.74	0.641168	0.033543	0.0829684		0.394355	1	193.541	1380.88	20633.2
2013	347.985	0.115969	2652.68	0.884031	0.927611	0.66558		0.00396892	18.0776	2408.86	153.722	0.73	0.121176		831	6888	24.2	-5.06651	0.0225005	0.0790577		0.387822	0.9	227.648	1735.35	26304.3
2014	665.662	0.204806	2584.54	0.795194	0.849806	0.700783		0.00399328	18.0748	2436.17	108.04	0.701603	0.0831617		1421	7029	26.93	3.30201	-1.52064	1.51266		0.631925	0.9	477.635	1854.49	29616.1
2015	1320	0.384785	2110.49	0.615215	0.770815	0.729944		0.00403473	18.5634	2442.56	118.521	0.676626	0.0554704		2653	4706	26.96	1.23626	-1.24077	-1.75326		0.640417	1	1042.07	1666.13	34981.6
2016	999.144	0.289553	2451.5	0.710447	0.828532	0.72942		0.00400839	18.8255	2431.25	114.179	0.624255	0.0058738		3365	4958	27.48	-2.05018	-1.27997	-0.515856		0.655217	1	893.185	2191.52	35995.1
2017	1117.29	0.321098	2362.31	0.678902	0.835289	0.749365		0.00414329	18.1714	2413.59	116.352	0.622694	0.00839265		4312	5144	27.6	4.0667	-0.427486	2.30797		0.666714	1.2	793.916	1678.58	36286.1
2018	1511.67	0.396311	2302.68	0.603689	0.828802	0.741405		0.00437386	100.772	2391.75	134.724	0.595732	0.0962036		5418	6024	29.8	-4.85875	-12.5221	-3.52757		0.6775	1.3	1013.56	1543.94	41434.9
2019	1780.5	0.428781	2371.97	0.571219	0.810554	0.755174		0.00419257	120.286	2372.25	131.29	0.578694	0.0886442		5825.22	6683	30.9	-0.0767741	7.34121	2.71137		0.6904	1.4	986.947	1314.8	47482.7
2020	1800	0.617244	1116.19	0.382756	0.816635	0.864573		0.00404478	91.0876	2346.49	139.251	0.557109	-0.297722		5835.82	6926	30	-1.14277	0.0461687	-0.1679		0.6924	1.4	957.579	593.8	52211.4
Weifang
2010	389.247	0.143781	2317.98	0.85622	0.878344	0.941168		0.00706935	257.467	1337.27	146.761	1.13	0.0864512		1263	18732	13.94	0.143286	0.596694	0.249437		0.454862	3.9	267.173	1591.03	28871.4
2011	455.66	0.147419	2635.26	0.852581	0.874171	0.94044		0.00692575	28.8924	1286.13	162.931	1.08	0.141728		1511	20297	16.99	0.11339	0.232076	0.200911		0.496453	4	339.683	1964.52	30763.6
2012	580	0.163757	2961.84	0.836243	0.854208	0.938615		0.0069667	30.4467	1306.69	175.869	1.02	0.145885		1906.9	21941	17.77	0.105569	0.451083	0.347033		0.501731	4	426.291	2176.91	40713.1
2013	988.333	0.246318	3024.1	0.753682	0.801708	0.957947		0.00664594	28.7315	1311.89	192.253	0.97	0.132866		2031.4	23226	18.23	0.0435282	-5.69029	2.08746		0.499398	3.9	742.131	2270.77	70010.4
2014	1186	0.268283	3234.7	0.731717	0.806914	0.966718		0.00675824	29.7943	1424.38	270.315	0.922567	0.101751		2331.9	24601	18.73	0.157876	-47.0554	0.596343		0.517561	3.8	920.185	2509.72	79468.3
2015	1435	0.299786	3351.74	0.700214	0.800467	0.971148		0.00672055	30.1463	1406.7	263.406	0.875239	0.0828014		2603	22145	19.3	0.168374	66.8457	1.24426		0.535654	3.9	1189.88	2779.22	84592.8
2016	1463.38	0.283024	3707.15	0.716976	0.811823	0.962078		0.0066785	34.1672	1406.59	265.128	0.807671	0.0801777		3017.6	21631	19.57	0.335608	-0.0989637	0.175249		0.557959	3.9	1278.33	3238.37	54137.2
2017	1630.89	0.295308	3891.79	0.704692	0.811449	0.961323		0.00672818	36.5446	1412.64	267.34	0.749357	0.0681071		3704	23680	20.265	0.197374	6.03034	0.664542		0.5815	3.9	1509.76	3602.74	66376.7
2018	1798.4	0.307159	4056.53	0.692841	0.85554	0.947327		0.00661635	301.54	1374.17	274.233	0.721031	0.060161		4210	27156	30.4	-1.767	0.533453	0.821475		0.6	3.9	1491.41	3364.09	69896
2019	1965.91	0.319307	4190.87	0.680693	0.850127	0.947919		0.00667441	282.474	1385.63	273.654	0.691036	0.0515548		4656.6	29334	28.5	0.189669	9.6064	0.904444		0.618	4	1618.62	3450.53	76182.8
2020	2162.5	0.380152	3526	0.619848	0.837506	0.967756		0.0065871	38.1616	1382.79	296.356	0.715154	-0.0760592		5486	24858	28.8	-0.131794	-0.0613342	-0.880861		0.6218	3.8	1479.97	2413.13	95310.4
Yantai
2010	1363.88	0.368437	2337.91	0.631563	0.939625	0.81631		0.00980131	43.2186	2983.53	181.717	0.77	0.0779223		16926	12639	15.31	14.2216	0.411722	0.541337		0.442145	4.8	818.729	1403.44	42250.2
2011	1626.68	0.373223	2731.78	0.626776	0.931503	0.835239		0.0102755	46.4273	3060.92	231.581	0.74	0.177393		20852.5	13500	16.96	0.459464	0.715447	0.651203		0.464051	4.9	1009.89	1695.97	47111.9
2012	1854.83	0.37801	3052	0.62199	0.922832	0.844611		0.00980705	48.5634	3031.47	241.882	0.69	0.125817		24345.3	14451	18.56	0.350038	0.794134	0.681103		0.464742	4.9	1090.11	1793.69	52033
2013	2003.53	0.379357	3277.85	0.620643	0.92928	0.842591		0.0112074	50.6498	3075.44	248.298	0.67	0.0763324		27029.8	16260	18.89	22.8438	0.535215	0.641151		0.46664	5	1154.73	1889.19	57965.5
2014	2054.6	0.365986	3559.27	0.634014	0.94443	0.851839		0.00930021	49.8869	3092.81	327.277	0.643334	0.0629551		28680	17653	17.86	0.936446	-0.304634	0.351163		0.578513	5.1	1294.93	2243.26	64769.3
2015	2477.9	0.41284	3524.18	0.58716	0.920286	0.866304		0.00907169	49.943	3112.94	394.917	0.613355	0.0691519		31970.7	16028	18.48	0.159535	-3.16611	5.36889		0.585508	5.1	1693.1	2408	68072
2016	2660	0.412654	3786.08	0.587346	0.919965	0.866266		0.00901006	49.3386	2846.35	380.017	0.548339	0.0739744		33027.4	17033	18.99	2.17931	0.771403	0.698062		0.603513	5.4	1925.9	2741.2	74973.7
2017	3101.5	0.447827	3824.16	0.552173	0.907044	0.877277		0.00922409	50.024	3083.5	404.966	0.529367	0.0743987		35407	17504	21.043	0.685145	-3.41637	2.9611		0.620994	5.7	2372.23	2924.97	80798.9
2018	3123.83	0.425385	4219.7	0.574615	0.945952	0.834507		0.00942257	46.8177	2967.32	391.728	0.496546	0.0603365		40058	19915	27.7	-1.3359	-0.227374	0.0702067		0.6366	5.5	2379.69	3214.51	87501
2019	3338.31	0.426208	4494.27	0.573792	0.941119	0.838013		0.00962356	51.6478	2966.7	417.416	0.479415	0.066596		44308	21389	28.5	0.649813	0.821531	0.770174		0.6507	5	2527.35	3402.5	92101.2
2020	3300	0.431178	4353.45	0.568822	0.931428	0.86573		0.00955814	54.0444	2941.07	366.283	0.464265	-0.0228699		38632	21218	29	-0.171078	0.560605	0.888779		0.6542	4.4	2684.66	3541.68	90454.8
Weihai
2010	518	0.298871	1215.19	0.701129	1.01468	0.798055		0.00775457	14.624	3430.19	59.5733	0.85	-0.0264892		4118.4	2869	27.55	-3.09278	-0.224438	-115.277		0.436295	0.8	348.347	817.194	19365.5
2011	603	0.310074	1341.7	0.689926	1.00159	0.823962		0.00814627	14.9466	3685.59	66.021	0.81	0.122035		4866	3622	27.77	0.294118	0.904915	0.592239		0.463382	0.8	362.222	805.958	22755.4
2012	675	0.319761	1435.95	0.680239	1.0048	0.836489		0.00824496	17.9639	3607.58	70.5468	0.79	0.0854888		5501.24	3988	27.8	1.38122	0.864801	0.640089		0.46437	0.8	428.992	912.608	27684.8
2013	662.05	0.283186	1675.81	0.716814	1.02295	0.8236		0.00798341	19.0788	3716.91	132.891	0.75	0.107492		6200	6899	27.85	10.0247	-0.169202	0.0123738		0.465594	0.8	451.81	1143.64	30034.9
2014	755.76	0.296413	1793.93	0.703587	1.01713	0.837726		0.00785702	18.6333	3733.31	174.381	0.71595	0.0906085		7001	4829	28.85	1.14555	3.92763	0.585282		0.603151	0.8	570.212	1353.5	42655.9
2015	862.737	0.309187	1927.6	0.690813	1.00152	0.841927		0.00843356	17.9471	3746	216.97	0.67779	0.094384		7110.3	6345	22.65	0.646032	1.20374	0.661198		0.613164	0.8	689.302	1540.1	42341.9
2016	984.86	0.328115	2016.71	0.671885	0.986512	0.844444		0.00853891	18.6655	3746.2	247.651	0.625939	0.0757005		7323.9	6333	23.5	1.07375	2.84965	1.00465		0.631661	0.8	834.626	1709.07	44844.9
2017	1124.27	0.35	2087.93	0.65	0.974071	0.846323		0.00872272	16.2696	3740.08	278.499	0.59195	0.0701733		7553.5	6927	31.79	2.15245	-9.09173	1.17166		0.649984	0.8	1007.79	1871.61	51044.8
2018	1307.54	0.37221	2205.37	0.62779	0.962237	0.871095		0.00845798	17.869	3619.4	255.534	0.55892	0.093615		7806	7896	33.8	0.331765	2.77046	1.54229		0.6646	1	1095	1846.9	46195.1
2019	1423.39	0.390882	2218.09	0.609118	0.993965	0.826524		0.00871332	15.9482	3679.88	216.172	0.534327	0.0365993		5570	8411	34.5	-1.2932	-0.242046	2.51797		0.6781	1	1236.18	1926.36	51863.7
2020	1400	0.472378	1563.73	0.527622	0.995216	0.864648		0.00879759	17.3879	3681.19	170.274	0.496764	-0.186119		3730	8807	34.6	2.89474	0.109153	-0.0376111		0.6872	0.9	1269.83	1418.33	58406.8
Qingdao
2010	1420.38	0.292629	3433.49	0.707371	0.884711	0.834196		0.00859239	104.292	3118.95	302.494	0.8	0.0941553		32312	16297	20.92	1.62261	0.534579	0.490848		0.562827	5.9	719.546	1739.35	53526.4
2011	1618.59	0.285658	4047.6	0.714342	0.888502	0.838951		0.00849161	108.719	3146.41	345.556	0.77	0.167355		35012.1	17525	21.39	0.485904	0.290925	0.332784		0.550396	6.3	863.401	2159.1	59353
2012	1843.68	0.278686	4771.92	0.721314	0.891994	0.829261		0.00926151	29.7977	3223.29	415.741	0.71	0.167557		37229.7	19208	23.84	1.60938	0.249023	0.322662		0.548806	6.5	976.099	2526.4	62979
2013	1634.59	0.223852	5667.52	0.776148	0.920924	0.815366		0.00829229	29.213	3198.92	447.948	0.68	0.103771		41465.8	21312	20.69	3.25256	-0.362509	-0.160731		0.281073	6.4	929.859	3224.04	71899.3
2014	1317	0.164489	6689.56	0.83551	0.950975	0.806679		0.00882626	28.6671	3223.05	533.489	0.654024	0.0964721		45782.5	23720	21.45	0.176436	-0.419452	-0.241721		0.677201	7	827.036	4200.86	75960.9
2015	1751.1	0.201459	6941	0.798541	0.907895	0.807178		0.00870129	29.4211	3247.86	629.654	0.607981	0.0856223		47701	19043	21.34	-0.194218	5.08421	1.17762		0.684055	7.2	1161.61	4604.39	115874
2016	2093.4	0.225095	7206.67	0.774905	0.875433	0.809802		0.00866184	26.6083	3218.38	653.569	0.561227	0.0699451		49749	18900	21.3	-0.334381	-26.9687	0.835121		0.699857	7.5	1475.66	5080.04	84672.2
2017	2515	0.251216	7496.29	0.748784	0.8516	0.80375		0.00860096	27.4845	3227.66	669.645	0.529349	0.0764747		51463	20701	22.057	0.589096	-11.0534	0.909188		0.715298	8	1872.74	5581.96	93918.1
2018	3053.68	0.277	7970.43	0.723	0.863262	0.77876		0.00879354	27.7417	3191.98	787.907	0.508228	0.101168		51149	24716	19.1	-0.958875	0.811206	1.00586		0.7257	7.8	2154.26	5622.84	106811
2019	3327	0.277215	8674.52	0.722785	0.855534	0.773552		0.00917885	28.1666	3178.61	882.774	0.494506	0.0886611		54250	27453	19.2	0.997677	0.365189	0.387384		0.7367	7.4	2326.25	6065.24	114797
2020	3440.2	0.293	8301.11	0.707	0.830441	0.765013		0.00910298	28.6618	3123.76	997.697	0.461869	-0.0216814		57736	29170	19.3	0.0765935	0.192663	1.32911		0.7412	8.3	2989.79	7214.27	118937
Rizhao
2010	565.2	0.653665	299.46	0.346333	0.826725	1.04643		0.0029006	26.9126	925.399	23.5216	2.4	0.118374		18131	9559	12.17	0.0678392	1.92472	1.59883		0.365403	1.4	413.024	218.834	10152.4
2011	620	0.60483	405.08	0.395169	0.839806	1.01411		0.00299866	28.6459	1049.14	30.7467	2.32	0.18553		22596.7	10239	12.68	0.861423	0.472447	0.53067		0.362362	1.4	468.961	306.398	11333.3
2012	686	0.565042	528.07	0.434958	0.849485	0.986881		0.00306749	30.929	1058.5	33.4165	1.84	0.184366		25260.3	10992	10.36	0.789743	0.457955	0.612579		0.365533	1.2	497.626	383.064	13656
2013	768	0.567808	584.57	0.432192	0.85502	0.97573		0.00307206	31.5135	1068.25	35.9998	1.76	0.114079		28387	12100	10.25	4.47891	1.37886	1.41176		0.364182	1.3	523.735	398.645	15382.1
2014	830	0.553274	670.16	0.446726	0.870302	0.962163		0.00325489	31.0982	1072.45	44.6731	1.68485	0.109118		31808.5	12966	13.75	3.43158	0.374279	0.887652		0.513103	1.3	591.478	477.572	16581.8
2015	910	0.564572	701.84	0.435428	0.861841	0.972258		0.00303519	29.1273	1073.41	41.7525	1.56893	0.0744454		35324	7096	15	-0.0168294	18.1381	1.99572		0.527086	1.1	697.077	537.623	19677
2016	1023	0.612282	647.8	0.387718	0.857038	0.995395		0.00302854	28.6042	1078.43	45.7828	1.51198	0.0365793		36082	6942	15.38	0.537097	-1.03011	-5.04275		0.54809	1.1	861.97	545.83	21636.7
2017	1273	0.706245	529.49	0.293755	0.842255	1.0293		0.0030893	21.8906	1050.08	51.1746	1.43834	0.0788185		38286	7602	17.94	1.29038	-1.49154	-3.05844		0.568612	1.2	1128.44	469.361	25043.7
2018	1327.59	0.660858	681.295	0.339142	0.895222	0.945309		0.00299491	24.4499	1013.1	50.7918	1.37678	0.114503		40189	8581	23.1	-1.47696	0.00790706	0.289293		0.5865	1.3	1117.64	573.556	29035.3
2019	1466.84	0.666087	735.334	0.333913	0.888409	0.94164		0.00293591	37.311	1044.37	54.1813	1.49271	0.0962178		43763	9403	21.4	1.29495	2.73947	2.58511		0.6035	1.6	1197.45	600.291	31774
2020	1400	0.718177	549.38	0.281823	0.891372	0.988362		0.00275856	43.6424	1041.6	82.6939	1.45435	-0.114791		46377	9723	22.2	-0.667339	0.744545	-0.616328		0.61	1	1078.07	423.049	34780.2
